# Supplementary material for: Impaired Left Atrial Strain as an Early Marker of Cardiac Involvement in Type 2 Diabetes Mellitus: A Cross-Sectional Study
Source: J Cardiovasc Dev Dis. 2025 Sep 19;12(9):369. doi: 10.3390/jcdd12090369 (PMC12470892; doi:10.3390/jcdd12090369)
Supplement: Supplementary file 1 [file jcdd-12-00369-s001.zip]

Archive with 1 entries (1 files):
- jcdd-3759707-supplementary.pdf
